# Supplementary material for: Rotational Spectrum and Conformational Analysis of Perillartine: Insights into the Structure–Sweetness Relationship
Source: Molecules. 2022 Mar 16;27(6):1924. doi: 10.3390/molecules27061924 (PMC8954681; doi:10.3390/molecules27061924)
Supplement: Supplementary file 1 [file molecules-27-01924-s001.zip]

Archive with 1 entries (1 files):
- molecules-1609858-supplementary.pdf
